# Supplementary material for: Relaxation – Induced by Vibroacoustic Stimulation via a Body Monochord and via Relaxation Music – Is Associated with a Decrease in Tonic Electrodermal Activity and an Increase of the Salivary Cortisol Level in Patients with Psychosomatic Disorders
Source: PLoS One. 2017 Jan 23;12(1):e0170411. doi: 10.1371/journal.pone.0170411 (PMC5256965; doi:10.1371/journal.pone.0170411)
Supplement: S1 File — The data file contains patients’ data of Sex, Age, Salivary Cortisol, Electrodermal Activity (SCL), Positive Emotional Feelings and Berlin Mood Scale (BMS). (XLS) [file pone.0170411.s001.xls]

## Sheet: S1_Data_Cortisol_SCL_PCIK_BMS_P
Patient Number	Sex	Age	Diagnosis	Analysis_of_cortisol N36	Check_for_artefacts_Analysis_of_cortisol_N23	Chronological_order	Cortisol_T_1	Cortisol_T_2	Cortisol_T_3	Cortisol_after_CD_music	Cortisol_after_Body_Monochord	SCL_Body_Monochord_Rest	SCL_Body_Monochord_0_1	SCL_Body_Monochord_5_6	SCL_Body_Monochord_11_12	SCL_Body_Monochord_17_18	SCL_CD_music_Rest	SCL_CD_music_0_1	SCL_CD_music_5_6	SCL_CD_music_11_12	SCL_CD_music_17_18	PCIK_Body_Monochord_positive_emotional_feeling	PCIK_CD_music_positive_emotional_feeling	BMS_Tiredness_1	BMS_Tiredness_KL	BMS_Tiredness_Mu	BMS_Listlessness_1	BMS_Listlessness_KL	BMS_Listlessness_Mu	BMS_Anxious_Depression_1	BMS_Anxious_Depression_KL	BMS_Anxious_Depression_Mu	BMS_Anger_1	BMS_Anger_KL	BMS_Anger_Mu	BMS_Involvement_1	BMS_Involvement_KL	BMS_Involvement_Mu	BMS_Elevated_Mood_1	BMS_Elevated_Mood_KL	BMS_Elevated_Mood_Mu
1	male	51	Anxiety disorder	yes	yes	Body Monochord first	3.72	2.93	1.5	1.5	2.93	20.115	19.005	18.265	17.465	16.89	16.365	20.305	19.74	18.65	18.665	4.33333	2.33333	2.4	1	1	1	1	1.2	2.4	1.8	2.2	1.25	0	0.4	0.75	0.5	0.2	0	0.75	0.2
2	female	54	Adjustment disorder	yes	no	Body Monochord first	3.41	2.72	1.33	1.33	2.72	1.325	1.295	1.25	1.21	1.21	2.835	1.595	1.64	4.565	4.81	3.66667	2.33333	1	1.75	2	0.4	0	0	2.2	1	1.8	1	0.25	0.4	1.8	1.6	1.6	0.2	1.4	0.6
3	female	73	Somatoform disorder	no	no	CD music first	#NULL!	#NULL!	#NULL!	#NULL!	#NULL!	4.92	1.71	1.495	1.89	#NULL!	1.56	1.48	1.415	1.34	1.395	#NULL!	#NULL!	#NULL!	#NULL!	#NULL!	#NULL!	#NULL!	#NULL!	#NULL!	#NULL!	#NULL!	#NULL!	#NULL!	#NULL!	#NULL!	#NULL!	#NULL!	#NULL!	#NULL!	#NULL!
4	female	35	Depressive disorder	yes	yes	CD music first	11.7	14.76	6.57	14.76	6.57	4.65	8.135	4.88	4.055	3.905	2.025	2.105	1.93	1.835	2.385	4	1	1	1	1	0	0	0	1	0.2	0.4	1	0.2	0	2.4	2.2	2	1.8	2.6	1.2
5	female	49	Somatoform disorder	yes	yes	Body Monochord first	2.39	1.93	2.04	2.04	1.93	14.37	11.56	5.455	4.93	5.53	14.34	6.62	5.76	5.555	5.475	1	4	1	0.8	0.6	0.2	0	0.2	0.6	0	0	0.8	0	0	1.6	1.6	1.2	1	1	1.6
6	female	43	Adjustment disorder	yes	yes	CD music first	1.14	1.61	0.93	1.61	0.93	3.77	1.895	1.62	1.565	1.54	3.375	2.495	1.72	1.565	1.475	1	3.66667	0.8	0	0.4	0.2	0	0	0.6	0	0	0.2	0	0	3	3	3	2.8	3	3.4
7	male	47	Anxiety disorder	yes	yes	Body Monochord first	0.3	1.77	0.82	0.82	1.77	13.655	9.655	7.325	6.105	5.775	15.29	7.475	6.37	5.99	5.825	5	2.66667	0.6	0.8	0.6	0	0	0	1.2	0.8	0.8	0.2	0	0	1.8	1.8	1.6	0.6	1.2	0.4
8	female	38	Somatoform disorder	yes	yes	CD music first	2.24	1.87	3.31	1.87	3.31	10.275	5.52	3.26	3.55	3.94	8.35	3.46	2.55	2.22	2.095	0.666667	3	1	1.25	1.2	0.6	0.2	0.4	1.4	0.6	0.6	0	0.2	0	1.5	1.5	1.5	1	0.4	1.2
9	female	65	Somatoform disorder	yes	yes	Body Monochord first	2.6	0.95	0.89	0.89	0.95	11.225	10.595	10.305	12.075	12.53	12.39	12.9	14.465	13.8	13.755	4	3.66667	3.2	2.4	2	2.2	1.8	2	3.4	3	2.8	0.4	0.2	0	0.6	1.8	1.8	0.2	0.8	1
10	male	47	Adjustment disorder	yes	no	CD music first	8.39	15.54	17.3	15.54	17.3	6.14	2.795	2.41	2.225	2.195	7.885	4.355	2.845	2.56	2.03	5	4.33333	1.6	0.8	0.8	0	0	0	2.6	1.2	2	0.6	0	0	1.2	1.6	1.6	0.4	1.2	1.8
11	female	45	Adjustment disorder	yes	yes	Body Monochord first	8.41	12.98	9.78	9.78	12.98	#NULL!	#NULL!	#NULL!	#NULL!	#NULL!	#NULL!	#NULL!	#NULL!	#NULL!	#NULL!	3.33333	1.66667	0.6	0	0	0	0	0	2.6	0.4	0.8	2.2	1.2	2	2.2	2.6	1.8	1.2	3.6	1.8
12	female	54	Adjustment disorder	yes	yes	CD music first	4.32	7.66	2.21	7.66	2.21	4.925	4.95	2.34	2.315	2.315	4.915	4.845	4.745	4.695	4.57	3.33333	1	1	1	1	0.8	0.4	0.2	2.2	2	1.6	0.2	0.2	0.2	1.4	1.8	1.6	0.25	0.75	0.25
13	female	59	Somatoform disorder	yes	yes	Body Monochord first	3.59	8.44	7.74	7.74	8.44	3.535	4.94	2.58	2.15	2.04	4.395	2.735	2.735	2.9	2.925	5	4	0.8	0.8	0.8	0	0	0	1.4	1	1	0.4	0.2	0	2.4	1.8	2	1	1.2	1.4
14	male	46	Depressive disorder	yes	yes	Body Monochord first	1.49	0.93	0.68	0.68	0.93	1.045	0.92	0.92	0.93	0.945	1.03	1.04	1.08	#NULL!	#NULL!	2.66667	0.333333	1	0.75	0.8	0.6	0.4	0.4	1.4	1.2	2	0.4	0.2	0.6	1.2	1.2	1.2	0	0.6	0
15	female	40	Anxiety disorder	yes	yes	CD music first	1.65	1.43	1.11	1.43	1.11	8.795	3.23	2.885	2.81	2.79	7.32	2.645	2.395	2.245	2.175	0.333333	4.33333	#NULL!	#NULL!	#NULL!	#NULL!	#NULL!	#NULL!	#NULL!	#NULL!	#NULL!	#NULL!	#NULL!	#NULL!	#NULL!	#NULL!	#NULL!	#NULL!	#NULL!	#NULL!
16	male	58	Adjustment disorder	yes	no	Body Monochord first	6.93	2.58	3.35	3.35	2.58	9.78	12.405	8.625	4.7	4.205	14.9	8.63	8.255	8.675	9.22	3.33333	3	3	2.8	3	1.4	1.4	1	2.4	1.6	2	1.6	1	1	1.8	1	1.2	1.4	1.4	1.4
17	male	22	Adjustment disorder	yes	yes	CD music first	2.35	2.38	3.33	2.38	3.33	11.835	7.81	7.09	7	6.91	7.42	6.435	5.89	5.59	5.37	2	1.33333	3	3	3.2	1	1.2	1	2	1.4	1.8	0.2	0	0	1	0	0.2	0	0.4	0.6
18	female	48	Depressive disorder	yes	yes	Body Monochord first	5.92	7.87	5.59	5.59	7.87	5.015	3.01	2.195	1.94	1.845	8.915	3.22	2.885	2.85	2.94	5	1.66667	1.4	0.8	1	1	0	0.2	2.8	0.8	1.4	0.8	0	0.6	1.2	1.6	1.4	0	1.4	0.4
19	male	76	Adjustment disorder	no	no	Body Monochord first	#NULL!	#NULL!	#NULL!	#NULL!	#NULL!	4.615	3.36	2.39	3.67	2.57	3.325	2.62	2.435	2.41	2.39	6	6	0	0.8	0.6	0.4	0.2	0.2	0	0	0	0.2	0	0	2.6	3.4	3.4	3	3	3.6
20	female	54	Somatoform disorder	yes	yes	Body Monochord first	5.97	3.88	3.95	3.95	3.88	5.265	3.86	2.39	1.74	1.56	7.44	1.845	1.595	1.525	1.5	2.33333	4.33333	2	1	0.8	0.2	0	0	1	0	0	0.2	0	0.2	0.8	1.6	1.8	1.6	1	2
21	male	49	Somatoform disorder	yes	yes	CD music first	2.05	6.28	3.68	6.28	3.68	16.13	13.965	11.34	10.105	10.215	13.72	12.405	10.205	7.615	8.015	6	3.66667	2.8	1.4	1.6	0.6	0	0	1	0.4	0.6	0.2	0.4	0.4	1.2	2	1.4	0.6	1.4	0.4
22	male	52	Depressive disorder	yes	yes	CD music first	4.18	6.57	7.13	6.57	7.13	7.05	6.74	4.845	5.315	5.955	6.52	4.78	3.145	2.94	2.745	2	2.66667	1.6	1.4	1.6	0.6	0	0.4	0.2	0.2	0	0	0	0	2.6	2.2	2.6	1	1	1.8
23	male	41	Somatoform disorder	yes	no	CD music first	3.62	2.39	1.22	2.39	1.22	10.215	4.665	4.53	5.665	#NULL!	8.495	5.095	3.79	2.81	4.13	2	5.33333	1.6	1.8	1.4	1.6	1	0.8	3.2	3.4	1	3	3.2	1.8	1.6	1.8	2	0	0	0.6
24	female	57	Somatoform disorder	yes	no	Body Monochord first	1.85	1.58	1.93	1.93	1.58	3.315	2.9	2.62	2.535	2.415	3.485	2.725	2.95	2.745	2.69	2.66667	0.333333	2	1.8	2	0	0	0	0	0	0	0	0	0	2.4	2	2.2	1.8	2.6	1.4
25	female	53	Somatoform disorder	yes	no	Body Monochord first	2.03	2.7	4.54	4.54	2.7	17.3	18.48	6.835	6.605	12.01	19.695	8.565	11.885	26.72	26.155	1.66667	1.33333	1.4	0.8	1	0.6	0.4	0.8	0.6	0.2	0.4	0	0	0	2.8	2.6	2.8	1.2	1.6	1.4
26	female	57	Adjustment disorder	yes	yes	Body Monochord first	0.91	0.49	0.23	0.23	0.49	3.625	4.415	3.19	2.56	2.405	5.84	3.94	3.29	3.215	3.095	2.66667	3	1.2	1	1	1.2	0.6	0.8	1.4	0.4	0.2	0	0.4	1	2	1.4	1.2	0.2	0.6	0.6
27	male	55	Depressive disorder	yes	no	CD music first	0.78	0.74	0.86	0.74	0.86	9.775	9.065	5.125	4.47	5.13	6.77	5.66	3.23	3.11	3.65	2.33333	4	#NULL!	#NULL!	#NULL!	#NULL!	#NULL!	#NULL!	#NULL!	#NULL!	#NULL!	#NULL!	#NULL!	#NULL!	#NULL!	#NULL!	#NULL!	#NULL!	#NULL!	#NULL!
28	female	51	Depressive disorder	yes	yes	CD music first	1.78	0.66	0.75	0.66	0.75	13.145	10.62	5.295	#NULL!	#NULL!	12.825	11.26	3.375	2.395	2.005	0	2.33333	2.4	0.8	1	0.2	0	0.2	0.4	0	0.6	0	0	0	1.2	0.6	0.4	0.4	0.8	0.2
29	male	38	Adjustment disorder	yes	no	CD music first	1.62	1.29	2.57	1.29	2.57	6.07	5.08	4.38	4.235	3.815	9.86	9.795	5.37	5.08	4.33	4.66667	0	1.4	1.8	1.2	0.6	1.2	1	0.4	0.4	0.4	0	0	0	1.6	1.4	0.8	0.8	2	1
30	female	38	Depressive disorder	yes	yes	Body Monochord first	3.12	6.88	3.15	3.15	6.88	0.99	1.14	0.855	0.825	0.775	6.08	4.245	1.98	1.515	4.115	0	0	1.2	1.2	1	0.2	0.2	0.2	2.8	3	3.4	1.2	0.4	0.2	0.8	0.8	0.8	0.2	0.6	0.4
31	female	33	Somatoform disorder	yes	yes	Body Monochord first	2.1	4.86	7.41	7.41	4.86	6.405	7.91	3.545	2.835	2.62	9.595	8.29	4.935	4.3	4.05	6	6	0.4	0.2	0.6	0	0	0	1.4	1	1	1.4	0.4	0.4	0.4	0.2	0.4	1	1.4	1.6
32	female	59	Somatoform disorder	yes	no	CD music first	2.31	1.4	1.16	1.4	1.16	2.925	2.795	1.85	1.545	1.395	2.305	2.8	1.935	1.62	1.445	0	3.66667	1.4	1.2	1.8	1.4	2	1.6	2.8	3.6	2.6	0.2	1	1.4	1.4	0.8	1	0.75	0.25	1
33	female	66	Somatoform disorder	no	no	Body Monochord first	#NULL!	0.72	1.1	1.1	0.72	5.085	4.76	3.09	#NULL!	#NULL!	7.275	5.98	3.51	2.885	#NULL!	1	2	#NULL!	#NULL!	#NULL!	#NULL!	#NULL!	#NULL!	#NULL!	#NULL!	#NULL!	#NULL!	#NULL!	#NULL!	#NULL!	#NULL!	#NULL!	#NULL!	#NULL!	#NULL!
34	male	44	Somatoform disorder	no	no	CD music first	0.85	1.6	#NULL!	1.6	#NULL!	15.92	15.18	11.205	5.615	5.26	7.87	11.445	4.045	3.22	3.65	1.66667	2	#NULL!	#NULL!	#NULL!	#NULL!	#NULL!	#NULL!	#NULL!	#NULL!	#NULL!	#NULL!	#NULL!	#NULL!	#NULL!	#NULL!	#NULL!	#NULL!	#NULL!	#NULL!
35	female	55	Depressive disorder	yes	yes	CD music first	2.34	1.01	1.73	1.01	1.73	5.735	7.255	2.835	2.645	2.46	3.9	5.71	3.585	2.965	2.105	4.33333	4.33333	2	1	0.6	0	0.4	0.4	1	0	0.2	0.2	0	0	2	1.2	1.6	0.8	1.4	1.4
36	male	42	Depressive disorder	no	no	CD music first	11.845	11.587	#NULL!	11.587	#NULL!	1.79	3.35	1.78	1.57	1.465	1.655	1.585	1.375	1.315	1.295	1	4	1.2	2	2.4	1	0.2	0.4	1.2	0.8	0.6	0.2	0.2	0.2	1.8	1.6	1.6	1	1	1.8
37	female	41	Depressive disorder	yes	no	Body Monochord first	6.8	9.01	6.86	6.86	9.01	14.88	15.985	8.63	5.275	4.545	16.175	16.83	7.665	5.78	5.13	3	3.33333	2	1.2	1.2	0.75	0	0	1.4	1.2	1.4	0.4	0.2	0.2	2.4	2.6	2.4	1.2	1.8	1.6
38	male	58	Adjustment disorder	yes	yes	CD music first	2.69	6.35	5.91	6.35	5.91	10.855	9.215	4.185	3.23	2.935	6.82	6.755	3.03	2.06	1.92	4.33333	6	1	1	1	0	0	0	0.8	1	0.6	0	0	0	2.4	2.4	2.4	1.8	1.4	2
39	female	21	Anxiety disorder	yes	no	Body Monochord first	8.67	16.8	19.46	19.46	16.8	11.545	11.49	1.475	1.305	1.25	14.72	6.035	2.345	2.165	9.96	1	0	0	0	0	0.2	0	0	1	0	0.4	0.4	0.4	0.6	1.6	2	1.8	1.2	2	1
40	male	47	Depressive disorder	no	no	CD music first	#NULL!	6.6	3.04	6.6	3.04	13.65	11.575	4.405	3.595	3.315	9.695	7.405	2.76	2.295	2.11	6	5.33333	2.6	3.8	3.4	0.6	0.8	0.8	3.2	2.2	1	1	1.4	0.4	2.6	1.6	2	0.4	0	1
41	female	54	Anxiety disorder	yes	no	Body Monochord first	0.59	2.39	5.11	5.11	2.39	#NULL!	#NULL!	#NULL!	#NULL!	#NULL!	#NULL!	#NULL!	#NULL!	#NULL!	#NULL!	2.33333	1.33333	2.6	1.2	1.4	0.4	0.2	0.2	1.4	0.6	1	1	0.2	1.2	2.4	2.2	1.6	0.8	1.8	1
42	female	20	Somatoform disorder	yes	no	Body Monochord first	23.05	26.39	28.34	28.34	26.39	#NULL!	#NULL!	#NULL!	#NULL!	#NULL!	#NULL!	#NULL!	#NULL!	#NULL!	#NULL!	4	0.333333	0.2	0.4	0.4	0	0	0	1.4	0.8	1.6	1.4	0.4	0.4	0.8	0.2	0.2	0.8	1.6	0.4
