# Supplementary material for: Relaxation – Induced by Vibroacoustic Stimulation via a Body Monochord and via Relaxation Music – Is Associated with a Decrease in Tonic Electrodermal Activity and an Increase of the Salivary Cortisol Level in Patients with Psychosomatic Disorders
Source: PLoS One. 2017 Jan 23;12(1):e0170411. doi: 10.1371/journal.pone.0170411 (PMC5256965; doi:10.1371/journal.pone.0170411)
Supplement: S2 File — Electrodermal Activity (SCL) of patients, who discontinued the treatment exposure. (XLS) [file pone.0170411.s002.xls]

## Sheet: S2_Data_SCL_Patients_who_discon
Patient/Kind of treatment	Rest	Treatment_0_1_min	Treatment_5_6_min	Treatment_11_12_min_or_before_termination	Treatment_before_termination
1_Bodymonochord	1.78	1.45	1.39	1.41	1.42
2_Body_Monochord	6.71	4.77	5.29	5.15	#NULL!
3_Body_Monochord	4.87	2.06	1.72	1.74	1.72
4_Body_Monochord	4.92	1.71	1.5	1.89	1.6
5_CD_music	1.03	1.04	1.08	1.09	#NULL!
6_Body_Monochord	10.22	4.67	4.53	5.67	6.02
7_Body_Monochord	13.15	10.62	5.3	5.4	#NULL!
8_Body_Monochord	5.09	4.76	3.09	2.03	#NULL!
